# Supplementary material for: Structural and thermal analyses in semiconducting and metallic zigzag single-walled carbon nanotubes using molecular dynamics simulations
Source: PLoS One. 2024 Feb 9;19(2):e0296916. doi: 10.1371/journal.pone.0296916 (PMC10857726; doi:10.1371/journal.pone.0296916)
Supplement: S1 File — (TXT) [file pone.0296916.s001.txt]

###%********************************************************************%
#package		gpu 1 gpuID 0 0
log		03.log
units		metal
atom_style	atomic
variable        T equal 300
variable     r  equal    3.820
variable dt equal 0.001
variable V equal vol
variable s equal 10
variable p equal 2000
variable d equal $p*$s
variable w equal 10
variable x equal $w*$d

# convert from LAMMPS metal units to SI

variable kB equal 1.3806504e-23 # [J/K] Boltzmann
variable eV2J equal 1.6e-19 # eV to Joule
variable A2m equal 1.0e-10 # Angstrom to metre
variable ps2s equal 1.0e-12 # picoseconds to s
variable convert equal ${eV2J}*${eV2J}/${ps2s}/${A2m}

#setup problem
read_data	CNT.lmp
pair_style      rebo
neighbor        2.0 bin
thermo_style    custom step temp pe etotal press vol pxx pyy pzz enthalpy lx xlo xhi ly ylo yhi lz zlo zhi
thermo          2000
timestep  ${dt}
#equilibration and thermalization

velocity        all create $T 12345 dist gaussian mom yes rot yes
fix             YYMD all nvt temp $T $T 0.1 #z 1.0 1.0 1.0
run            10000
unfix           YYMD

run 		0
compute      myKE all ke/atom
compute      myPE all pe/atom
compute      myStress all stress/atom NULL virial
compute      flux all heat/flux myKE myPE myStress
#variable     V  equal 3.1415926*$r*$r*lz
variable     Jx equal c_flux[1]/vol
variable     Jy equal c_flux[2]/vol
variable     Jz equal c_flux[3]/vol
fix          JJ all ave/correlate $s $p $d &
             c_flux[1] c_flux[2] c_flux[3] type auto file J0Jt.dat ave running   

variable scale equal ${convert}/${kB}/$T/$T/$V*$s*${dt}
variable     k11 equal trap(f_JJ[3])*${scale}
variable     k22 equal trap(f_JJ[4])*${scale}
variable     k33 equal trap(f_JJ[5])*${scale}
thermo_style custom step temp v_Jx v_Jy v_Jz v_k11 v_k22 v_k33 
run          ${x}
variable     k equal (v_k11+v_k22+v_k33)/3.0
variable ndens equal count(all)/vol
print "average conductivity: $k[W/mK] @ $T K, ${ndens} /A\^3"

####%********************************************************************%
